# Supplementary material for: Bat population recoveries give insight into clustering strategies during hibernation
Source: Front Zool. 2020 Sep 1;17:26. doi: 10.1186/s12983-020-00370-0 (PMC7465407; doi:10.1186/s12983-020-00370-0)
Supplement: Supplementary file 1 — Additional file 1 Number of bats surveyed in the Bull Rock Cave hibernaculum between 1977 and 2018. The table shows the total number of Myotis myotis (Mmyo) and Rhinolophus hipposideros (Rhip) hibernating in the cave each year. Data on other species are available for a subset of years, including those from [43]. Mdau = Myotis daubentonii, Mdas = Myotis dasycneme, Mema = Myotis emarginatus, Mnat = Myotis nattereri, Mmys = Myotis mystacinus, Mbech = Myotis bechsteinii, Mbra = Myotis brandtii, Ppip = Pipistrellus pipistrellus, Bbar = Barbastella barbastellus, Paur = Plecotus auritus, Paus = Plecotus austriacus, Nnoc = Nyctalus noctula, Eser = Eptesicus serotinus, Date = survey date, awssi.winter = Accumulative Winter Season Severity Index [70] on the date surveyed (w), sampling.winter = duration of winter up to the survey date (d). [file 12983_2020_370_MOESM1_ESM.txt]

Year	Date	Rhip	Mmyo	Mdau	Mdas	Mema	Mnat	Ppip	Bbar	Mmys	Mbech	Paur	Paus	Mbra	Myotis sp.	Nnoc	Eser	awssi.winter	sampling.winter
1977	22/01/1977	30	50	0	0	1	0	0	2	0	0	0	1	0	0	0	0	134	52
1978	25/02/1978	29	51	1	0	1	0	0	3	0	0	1	1	0	0	0	0	197	87
1979	24/02/1979	26	47	0	0	0	0	0	0	1	0	0	1	0	0	0	1	313	103
1980	15/03/1980	18	49	0	0	0	0	0	0	0	0	0	0	0	0	0	0	216	110
1981	14/02/1981	26	53	0	0	1	0	0	2	1	0	2	0	0	0	0	0	242	104
1982	13/02/1982	12	58	0	0	2	0	0	0	0	0	0	0	0	0	0	0	401	74
1983	22/01/1983	24	77	0	0	0	1	0	3	0	0	0	1	0	0	0	0	41	52
1984	03/03/1984	16	63	0	0	6	0	0	0	0	0	0	1	0	0	0	0	300	109
1985	02/03/1985	14	63	0	0	4	0	0	2	0	0	0	0	0	0	0	0	642	104
1986	01/02/1986	19	123	2	0	4	3	0	3	0	0	0	0	0	0	0	0	234	80
1987	07/02/1987	10	80	NA	NA	NA	NA	NA	NA	NA	NA	NA	NA	NA	NA	NA	NA	466	68
1988	05/03/1988	19	127	NA	NA	NA	NA	NA	NA	NA	NA	NA	NA	NA	NA	NA	NA	105	95
1989	19/02/1989	17	174	NA	NA	NA	NA	NA	NA	NA	NA	NA	NA	NA	NA	NA	NA	160	99
1990	04/03/1990	19	240	NA	NA	NA	NA	NA	NA	NA	NA	NA	NA	NA	NA	NA	NA	187	101
1991	10/02/1991	24	150	NA	NA	NA	NA	NA	NA	NA	NA	NA	NA	NA	NA	NA	NA	167	71
1992	01/03/1992	8	178	NA	NA	NA	NA	NA	NA	NA	NA	NA	NA	NA	NA	NA	NA	164	91
1993	27/02/1993	25	83	NA	NA	NA	NA	NA	NA	NA	NA	NA	NA	NA	NA	NA	NA	225	96
1994	26/02/1994	21	193	NA	NA	NA	NA	NA	NA	NA	NA	NA	NA	NA	NA	NA	NA	481	136
1995	01/03/1995	29	329	NA	NA	NA	NA	NA	NA	NA	NA	NA	NA	NA	NA	NA	NA	53	90
1996	24/02/1996	34	318	NA	NA	NA	NA	NA	NA	NA	NA	NA	NA	NA	NA	NA	NA	505	112
1997	08/03/1997	37	291	NA	NA	NA	NA	NA	NA	NA	NA	NA	NA	NA	NA	NA	NA	442	102
1998	28/02/1998	34	374	NA	NA	NA	NA	NA	NA	NA	NA	NA	NA	NA	NA	NA	NA	127	98
1999	27/02/1999	89	436	NA	NA	NA	NA	NA	NA	NA	NA	NA	NA	NA	NA	NA	NA	273	100
2000	27/02/2000	103	389	NA	NA	NA	NA	NA	NA	NA	NA	NA	NA	NA	NA	NA	NA	258	101
2001	24/02/2001	103	349	NA	NA	NA	NA	NA	NA	NA	NA	NA	NA	NA	NA	NA	NA	139	85
2002	02/03/2002	130	660	NA	NA	NA	NA	NA	NA	NA	NA	NA	NA	NA	NA	NA	NA	416	104
2003	01/03/2003	180	607	NA	NA	NA	NA	NA	NA	NA	NA	NA	NA	NA	NA	NA	NA	341	90
2004	29/02/2004	156	454	NA	NA	NA	NA	NA	NA	NA	NA	NA	NA	NA	NA	NA	NA	274	90
2005	26/02/2005	173	620	NA	NA	NA	NA	NA	NA	NA	NA	NA	NA	NA	NA	NA	NA	219	97
2006	04/03/2006	235	703	NA	NA	NA	NA	NA	NA	NA	NA	NA	NA	NA	NA	NA	NA	627	103
2007	24/02/2007	235	852	14	1	38	3	0	4	0	0	2	1	0	0	0	0	118	114
2008	01/03/2008	273	1250	NA	NA	NA	NA	NA	NA	NA	NA	NA	NA	NA	NA	NA	NA	153	111
2009	28/02/2009	277	1266	15	3	34	11	4	8	0	0	0	1	0	1	0	0	263	98
2010	06/03/2010	364	1192	10	4	18	7	30	13	0	0	0	0	0	0	0	0	481	123
2011	26/02/2011	392	1297	11	3	38	9	9	11	1	1	4	0	0	0	0	0	290	91
2012	03/03/2012	334	1350	22	5	67	2	15	4	0	0	1	0	0	0	0	0	211	103
2013	23/02/2013	603	1324	21	6	58	25	14	13	2	0	5	0	0	0	0	0	291	118
2014	01/03/2014	467	1641	16	2	56	16	16	7	1	0	1	0	1	1	0	0	85	90
2015	28/02/2015	668	1583	20	3	40	24	1	5	1	0	0	0	1	0	0	0	114	90
2016	05/03/2016	624	1776	NA	NA	NA	NA	NA	NA	NA	NA	NA	NA	NA	NA	NA	NA	125	143
2017	25/02/2017	629	1752	NA	NA	NA	NA	NA	NA	NA	NA	NA	NA	NA	NA	NA	NA	617	98
2018	24/02/2018	1017	1713	14	4	111	32	24	6	2	1	2	0	1	0	present	0	180	144
