# Supplementary material for: Bat population recoveries give insight into clustering strategies during hibernation
Source: Front Zool. 2020 Sep 1;17:26. doi: 10.1186/s12983-020-00370-0 (PMC7465407; doi:10.1186/s12983-020-00370-0)
Supplement: Supplementary file 2 — Additional file 2 R implementation of the calculation of the accumulative winter season severity index [70]. The script requires data from the Global Historical Climatology Network [71, 72] downloaded in metric units. [file 12983_2020_370_MOESM2_ESM.r]

##############################################################################
#     Accumulated Winter Season Severity Index                               #
#     10.1175/JAMC-D-14-0217.1 Boustead et al. 2015.                         #
#     coded by Natalia Martinkova, 11.6.2019                                 #
#              Institute of Vertebrate Biology, CAS, Brno, martinkova@ivb.cz #
#     data from NOAA NCDC https://www.ncdc.noaa.gov/cdo-web/orders?email=martinkova@ivb.cz&id=1770149 #
##############################################################################

stop("NOT RUN. Data for the AWSSI calculation are available through https://www.ncdc.noaa.gov/ and can be downloaded for research purposes. To run, load the data into the clim variable. The script assumes temperatures in degrees Celsius and precipitation and snow depth in milimeters. ")

clim = read.table("Data/NOAAtemp-prcp1976-2018.txt", header=T, sep=",")
# delete attributes columns
clim[,grepl("ATTRIBUTES", colnames(clim))] = NULL
# change date format
clim$DATE = as.Date(clim$DATE, format = "%Y-%m-%d")

# add missing dates
if(!require(zoo)){
  install.packages("zoo", dependencies = TRUE)
  library(zoo)
}
# https://stackoverflow.com/a/27368466/
datumy <- seq.Date(
  min(clim$DATE),
  max(clim$DATE),
  "day")
clim = merge(x = data.frame(DATE=datumy), y = clim, all.x = T)

clim$rok = as.numeric(format(clim$DATE, "%Y"))
clim$mesiac = as.numeric(format(clim$DATE, "%m"))


#####################################################################
###### impute missing temperature with predictive mean matching  ####
#####################################################################
if(!require(mice)) install.packages("mice", dep=T)
		dat_imputeT = mice(clim[,c("TAVG", "TMAX", "TMIN")], m=1)
		dat2 = complete(dat_imputeT)
		clim$TAVG[is.na(clim$TAVG)] = dat2$TAVG[is.na(clim$TAVG)]
		clim$TMAX[is.na(clim$TMAX)] = dat2$TMAX[is.na(clim$TMAX)]
		clim$TMIN[is.na(clim$TMIN)] = dat2$TMIN[is.na(clim$TMIN)]
		# missing precipitation imputed to zero
		clim$PRCP[is.na(clim$PRCP)] = 0

write.table(clim, file = "clim-imputed.txt", sep="\t", row.names = F)
#####
##### PRCP precipitation in mm
##### SNWD snow depth in mm
##### TMAX temperature in C
#####
# convert to inches and degrees Fahrenheit, because those were used in AWSSI published equations 
clim$TAVGf = 1.8 * clim$TAVG + 32
clim$TMINf = 1.8 * clim$TMIN + 32
clim$TMAXf = 1.8 * clim$TMAX + 32
clim$PRCPin = clim$PRCP / 25.4

#############################################################################
# daily snowfall - Eq. 1-5
#############################################################################
snowfall = function(P, TAVG, TMIN, TMAX){
	SF = rep(0, length(P))
	for(i in 1:length(P)){
		if(is.na(P[i]) | is.na(TAVG[i])) {
			SF[i] = NA
			next
		}
		if(P[i] > 0.01 & P[i] <= 0.06 & TAVG[i] <= 27.5){						# light/cold
			SF[i] = .259 + 15.413 * P[i] - .007 * (TAVG[i] + 20)
		}
		if(P[i] > 0.06 & P[i] <= 0.42 & TAVG[i] <= 27.5){			# moderate/cold
			if( is.na(TMAX[i]) | is.na(TMIN[i])) { SF[i] = NA; next }
			SF[i] = 2.081 + 12.331 * P[i] - .031 * (TAVG[i] + 20) - .186 * (TMAX[i] - TMIN[i])^.5
		}
		if(P[i] > 0.42 & TAVG[i] <= 27.5){						# heavy/cold
			if( is.na(TMAX[i]) | is.na(TMIN[i])) { SF[i] = NA; next }
			SF[i] = 19.237 + 7.266 * P[i] - .346 * (TAVG[i] + 20) - .245 * (TMAX[i] - TMIN[i]) 
		}	
		if(P[i] > 0.01 & P[i] <= 0.06 & TAVG[i] > 27.5 & TAVG[i] <= 32){			# light/mild
			if( is.na(TMAX[i])) { SF[i] = NA; next }
			SF[i] = .551 + 5.017 * P[i] - 0.014 * TMAX[i]
		}
		if(P[i] > 0.06 & TAVG[i] > 27.5 & TAVG[i] <= 32){			#moderate-heavy/mild
			if( is.na(TMAX[i])) { SF[i] = NA; next }
			SF[i] = -3.563 + 4.346 * P[i]^.5 + 3969.927 * TMAX[i]^(-2)
		}
	}
	SF 		# inch
}
clim$SFin = with(clim, snowfall(PRCPin, TAVGf, TMINf, TMAXf))
clim$SF = clim$SFin * 25.4	# v mm

#############################################################################
# winter duration - p. 1697
#############################################################################
winter_start = function(rok, dat){
	min(which(dat$rok == rok & dat$mesiac %in% c(10,11,12) & format(dat$DATE, "%d-%m") == "01-12"),
		which(dat$rok == rok & dat$mesiac %in% c(10,11,12) & dat$TMAX <= 0)[1],
		which(dat$rok == rok & dat$mesiac %in% c(10,11,12) & dat$SD >= 2.5)[1],
		na.rm=T
	)
}

winter_end = function(rok, dat){
	rok = rok+1
	max(which(dat$rok == rok & format(dat$DATE, "%d-%m") == "01-03"),
		tail(which(dat$rok == rok & dat$mesiac %in% c(1,2,3,4) & dat$TMAX <= 0), 1),
		tail(which(dat$rok == rok & dat$mesiac %in% c(1,2,3,4) & dat$SF >= 2.5), 1),
		tail(which(dat$rok == rok & dat$mesiac %in% c(1,2,3,4) & dat$SD >= 25), 1),
		na.rm=T
	)
}
#############################################################################
# Eq. 9, 10
#############################################################################
snowdepth = function(dat){
	SD = rep(0, nrow(dat))
	Cf = exp(-.08 * .2^.5)
	for(i in 2:nrow(dat)){
		den = as.numeric(format(dat$DATE[i], "%j"))
		if(den > 120 & den < 274) next
		if(den >= 274 & den < 335){ M = .3 * ifelse((dat$TAVGf[i] - 32) < 1, 1, dat$TAVGf[i] - 32) }
		if(den >=335 | den <= 15){ M = .25 * ifelse((dat$TAVGf[i] - 25) < 1, 1, dat$TAVGf[i] - 25) }
		if(den > 15 & den <= 40){ M = .25 * ifelse((dat$TAVGf[i] - 23) < 1, 1, dat$TAVGf[i] - 23) }
		if(den > 40 & den <= 65){ M = .25 * ifelse((dat$TAVGf[i] - 30) < 1, 1, dat$TAVGf[i] - 30) }
		if(den > 65 & den < 120){ M = .3 * ifelse((dat$TAVGf[i] - 30) < 1, 1, dat$TAVGf[i] - 30) }
		# ak chyba udaj z predchadzajuceho dna, imputovat.
		SD0 = SD[i-1]
		if(is.na(SD0)){
			posledne = tail(which(!is.na(SD[1:(i-1)])), 1)
			kde = i - posledne - 1
			SD0 = SD[posledne] * Cf^kde - kde * M
			SD0 = ifelse(SD0 < 0, 0, SD0)
		}
		SD[i] = SD0 * Cf - M + dat$SFin[i] * Cf
		SD[i] = ifelse(SD[i] < 0, 0, SD[i])
		# if measured snow depth exists, use measurement
		if(!is.na(dat$SNWD[i])) SD[i] = dat$SNWD[i] / 25.4
	}
	SD 	# inch
}
clim$SDin = snowdepth(clim)
clim$SD = clim$SDin * 25.4 		# v mm

##########################################################################
# ASWWI Table 2
##########################################################################
tmax = findInterval(clim$TMAXf, vec = rev(c(32,25,20,15,10,5,0,-6,-11,-16,-20)), left.open = F)
tmax = abs(tmax - 11)
tmin = findInterval(clim$TMINf, vec = rev(c(32,25,20,15,10,5,0,-6,-11,-16,-20)), left.open = F)
tmin = abs(tmin - 11)
sf = findInterval(clim$SFin, vec = c(.1, 1, 2, 3, 3.99, 4, 5, 5.99, 6, 7, 7.99, 8, 9, 10), left.open=F)
snd = findInterval(clim$SDin, vec = c(1, 2, 3, 4, 6, 9, 12), left.open = F)
tab = data.frame(cbind(tmax, tmin, sf, snd))
tab$sums = rowSums(tab, na.rm = T)
tab$awssi = tab$awssi.till.survey = 0
# tab$winter.till.survey = NA
roky = unique(as.numeric(format(clim$DATE, "%Y")))
# skratit o jednu zimu, lebo na jar bude koncit posledna sezona 
roky = roky[-length(roky)]
# datumy scitania netopierov
d = as.Date(read.table("Data/Byci-datumy.txt", sep="\t", skip=1)[,1], format = "%d.%m.%Y")
# fix an invisible symbol problem
if(is.na(d[1])) d[1] = as.Date("22.1.1977", format = "%d.%m.%Y")
awssi = data.frame(rok = numeric(0), awssi = numeric(0), awssi.till.survey = numeric(0), winter.till.survey = numeric(0), winter.start = character(0), winter.end = character(0), survey = character(0))
for(i in 1:length(roky)){
	rok = roky[i]
	od = winter_start(rok = rok, clim)
	do = winter_end(rok = rok, clim)
	den = which(clim$DATE == d[i])
	
	if(is.finite(od) & is.finite(do)){
		tab$awssi[od:do] = cumsum(tab$sums[od:do])
		tab$awssi.till.survey[od:den] = cumsum(tab$sums[od:den])
		awssi = rbind(awssi, data.frame(rok = rok, 
										awssi = tab$awssi[do], 
										awssi.till.survey = tab$awssi.till.survey[den], 
										winter.till.survey = den-od, 
										winter.start = as.character(clim$DATE[od]), 
										winter.end = as.character(clim$DATE[do]), 
										survey = as.character(d[i])))
	} else {
		do = tail(which(clim$rok == rok), 1)
		if(length(den) == 0){
		den = do
		print(paste(den, "nenajdeny v clim, je rovnaky ako do pre rok", rok))
		}
		tab$awssi[od:do] = cumsum(tab$sums[od:do])
		awssi = rbind(awssi, data.frame(rok = rok, awssi = NA, awssi.till.survey = NA, winter.till.survey = NA, winter.start = as.character(clim$DATE[od]), winter.end = as.character(clim$DATE[do]), survey = as.character(d[i])))
	}
}
clim$AWSSI = tab$awssi
#########################################################################

write.table(clim, file = "Data/clim-awssi.txt", sep="\t", row.names=F)
write.table(awssi, file = "Data/AWSSI.txt", sep="\t", row.names= F)
