# Supplementary material for: Bat population recoveries give insight into clustering strategies during hibernation
Source: Front Zool. 2020 Sep 1;17:26. doi: 10.1186/s12983-020-00370-0 (PMC7465407; doi:10.1186/s12983-020-00370-0)
Supplement: Supplementary file 3 — Additional file 3 R scripts and data for likelihood profiling of population size changes conditional on winter severity and duration, and analyses of cluster size of hibernating bats. uses data in the Additional file 1. [file 12983_2020_370_MOESM3_ESM.r]

# 190426 - Natalia Martinkova, Stuart Baird, Jan Zima

########## declarations of variables #################
# N - number of bats
# druh - species of bats
# d - sampling date
# s - winter severity, AWSSI 10.1175/JAMC-D-14-0217.1 Boustead et al. 2015.
# fb - function relating number of bats to year (rok)
# G - grid parameter space
# R - residuals from fb, excess bats
# fs - function of winter severity
# fe - function of error related to sampling date
# dj - number of days from beginning of year
# r - parameter grid resolution
# krivka - type of growth curve, log or gompertz
#####################################################

# rok is sampling year, param is a vector of function parameters, rast is curve shape
# following the SSlogic model
fb = function(rok, param, rast = c("exp", "gompertz")){
	# logistic curve
	if(rast == "exp"){
		bats = param[1] * param[2]^(rok - 1977)  # start = c(50, 1.2)
	}
	# modified Gompertz curve
	if(rast == "gompertz"){
		bats = param[1] * exp(1)^(-param[2] * exp(1)^(-param[3] * (rok - 1977))) # start = c(1800, 10, .1)
	}
	return(bats)
}

# zima is a measure of winter severity, param is a vector of function parameters
fs = function(winter, param){
	residual = param[1] + param[2] * winter
	return(unlist(residual))
}

# den is the number of days from beginning of winter to sampling date
fe = function(den, param){
	chyba = param[1] + param[2] * den
	return(unlist(chyba))
}


# folder for results
if(!dir.exists("Results")) dir.create("Results")

# read data
 druh = "Rh" 		# Mm - Myotis myotis, Rh - Rhinolophus hipposideros
 krivka = "exp"
N = read.table("Data/BS1977-2018.txt", sep = "\t", header=T)[,c("rok",druh)]
colnames(N)[2] = "bats"
d = as.Date(read.table("Data/Byci-datumy.txt", sep="\t")[,1], format = "%d.%m.%Y")
# fix an invisible symbol problem
if(is.na(d[1])) d[1] = as.Date("22.1.1977", format = "%d.%m.%Y")
dj = read.table("Data/AWSSI.txt", sep="\t", header=T)[,"winter.till.survey"]
s = read.table("Data/AWSSI.txt", sep = "\t", header=T)[,"awssi.till.survey"]


######### bat counts model given sampling year
#########    model prediction must be >0 for all years
if(krivka == "exp"){
  p = c(A = .4, B = .022, RA = 1.2, RB = 6.5)
	m1 = nls(bats ~ A * B^(rok - 1977), N, start=c(A=50, B=1.2))
}
if(krivka == "gompertz"){
  p = c(A = .8, B = .15, C = .3, RA = 1.35, RB = 1.6)
	m1 = nls(bats ~ A * exp(1)^(-B * exp(1)^(-C * (rok-1977))), N, start=c(A=1800, B=10, C=.1))
}

capture.output(summary(m1), file = paste0("Results/", druh, "-", krivka, "-modely.txt"))
capture.output(confint(m1), file = paste0("Results/", druh, "-", krivka, "-modely.txt"), append=T)


######### residuals from the bat counts model depending on winter severity
R = residuals(m1)
m2 = lm(abs(R)~s)
capture.output(summary(m2), file = paste0("Results/", druh, "-", krivka, "-modely.txt"), append=T)


######### residuals from the bat counts model depending on sampling date
m3 = lm(abs(R)~dj)
capture.output(summary(m3), file = paste0("Results/", druh, "-", krivka, "-modely.txt"), append=T)


########## grid of coefficients for bat population growth, 10% around the nls estimate
npar = length(coef(m1))
lims = matrix(c(4.65,7.6,
				1.121, 1.139,
				4,33,
				-0.2, 0.05), byrow=F, nrow=2)
r = 34

if(npar == 2) {G = expand.grid(list(A = seq(lims[1,1], lims[2,1], length.out=r), 
                                         B = seq(lims[1,2], lims[2,2], length.out=r),
                                         RA = seq(lims[1,3], lims[2,3], length.out=r),
                                         RB = seq(lims[1,4], lims[2,4], length.out=r)))
} else {

G = expand.grid(list(A = seq(lims[1,1], lims[2,1], length.out=r), 
					 B = seq(lims[1,2], lims[2,2], length.out=r),
					 C = seq(lims[1,3], lims[2,3], length.out=r),
					 RA = seq(lims[1,4], lims[2,4], length.out=r),
					 RB = seq(lims[1,5], lims[2,5], length.out=r)))
}
G = cbind(G, data.frame(lnLbats=NA,lnLbatsweather=NA,lnL=NA))


###### likelihood of the number of bats per year given the model in the fb function
pbats = function(bats, param){
	lnL = sum(apply(bats, 1, FUN = function(x) log(dpois(x[2], lambda = fb(x[1], param = param, rast = krivka)))))
	return(lnL)
}

G$lnLbats = apply(G[,1:npar], 1, FUN = function(x) pbats(N, x))
G = G[order(G$lnLbats, decreasing=T),]


########### likelihood of the excess bats per year given the winter severity and sampling date
###########   where residuals from bat counts have normal distribution 
###########   with mean equal to predicted winter severity and sd equal to prediction for date
pres = function(bats, param, winter = s, den = dj){
  npar = length(param)-2
	R = bats$bats - unlist(sapply(bats$rok, FUN=function(x) fb(x, param = param[1:npar], rast = krivka)))
	m = lm(abs(R) ~ den)
	bats = cbind(bats, R, winter, den, eps = predict(m))
	lnL = sum(apply(bats, 1, FUN = function(x) log(dnorm(x[3], mean = fs(x[4], param[(npar+1):(npar+2)]), sd = x[6]))))
	return(lnL)
}


# calculate likelihood of the excess bats
for(i in 1:nrow(G)){
  G$lnLbatsweather[i] =  pres(N, G[i,1:(npar+2)])
  G$lnL[i] = G$lnLbats[i] + G$lnLbatsweather[i]  
}

# save results
G = G[is.finite(G$lnL),]
G = G[order(G$lnL, decreasing=T),]
write.table(G, file = paste0("Results/", druh, "-", krivka, "-greatest-likelihood.txt"), sep="\t", row.names=F)
write.table(G[1,], file = paste0("Results/", druh, "-", krivka, "-greatest-likelihood1.txt"), sep="\t", row.names=F)


############################################
#### Cluster size data for Myotis myotis
############################################

s = list(r1977 = list(predsin = 0,
		  obri_hrnce = NA,
		  hlavni_chodba = 0, 
		  bruna = 0,
             nemecka_stola = 0),
     r1978 = list(predsin = 1,
		  obri_hrnce = c(14, 5, 5, 4, 4, 10, 1,1,1,1,1,1,1,1),
		  hlavni_chodba = 0, 
		  bruna = 0,
             nemecka_stola = 0),
    r1979 = list(predsin = c(2,3,1),
		  obri_hrnce = c(5, 5, 2, 6, 6, 6, 5,1,1,1,1,1),
		  hlavni_chodba = 1, 
		  bruna = 0,
             nemecka_stola = 0),
    r1980 = list(predsin = c(3, 2, 2, 3,1,1,1,1,1),
		  obri_hrnce = c(7, 7, 13, 2, 1,1,1,1),
		  hlavni_chodba = 1, 
		  bruna = 0,
             nemecka_stola = 0),
    r1981 = list(predsin = c(2, 3, 2, 3, 3, 2),
		  obri_hrnce = c(6, 3, 4, 9, 2, 3, 3, 1,1,1,1),
		  hlavni_chodba = c(1,1,1), 
		  bruna = 1,
             nemecka_stola = 0),
    r1982 = list(predsin = c(4,2,1,1,1,1),
		  obri_hrnce = c(10, 6, 8, 3, 3, 2, 5, 4, 3,1,1,1),
		  hlavni_chodba = 0, 
		  bruna = 0,
             nemecka_stola = 0),
    r1983 = list(predsin = c(5, 3, 2, 3, 5, 8,1,1,1,1,1,1,1,1,1,1,1),
		  obri_hrnce = c(6, 7, 8, 5, 7,1,1,1),
		  hlavni_chodba = 0, 
		  bruna = 4,
             nemecka_stola = 0),
    r1984 = list(predsin = c(10, 6, 2, 3, 2,4),
		  obri_hrnce = c(2, 6, 7, 12, 2,1,1,1,1),
		  hlavni_chodba = 2, 
		  bruna = 1,
             nemecka_stola = 0),
    r1985 = list(predsin = c(1,1,1),
		  obri_hrnce = c(12, 4, 5, 20,1,1,1),
		  hlavni_chodba = c(1,1,1), 
		  bruna = c(5, 2, 3,1,1,1),
             nemecka_stola = 0),
    r1986 = list(predsin = c(2, 10, 6, 3, 2, 3, 8, 2, 4, 2, 3, 3,1,1),
		  obri_hrnce = c(10, 9, 14, 27, 2,1,1,1,1),
		  hlavni_chodba = 1, 
		  bruna = c(3,1,1,1),
             nemecka_stola = 0),
    r1987 = list(predsin = c(8, 3, 4, 3, 3, 9, 8, 2,1,1,1),
		  obri_hrnce = c(2, 2, 3, 20,1,1,1),
		  hlavni_chodba = c(1,1,1), 
		  bruna = 4,
             nemecka_stola = 0),
    r1988 = list(predsin = c(10, 3, 6, 8, 4, 3, 2, 2,1,1,1,1,1,1,1,1),
		  obri_hrnce = c(6,6,4,9,7,3,12,17,3,4,1,1,1,1,1,1,1),
		  hlavni_chodba = 0, 
		  bruna = 3,
             nemecka_stola = 0),
    r1989 = list(predsin = c(4,3,2,2,4,3,4,2,6,6,8,3,2,2,8,3,2,2,1,1,1,1,1,1,1,1,1),
		  obri_hrnce = c(6,7,2,4,3,6,4,4,7,10,2,4,2,2,11,3,1,1,1,1,1,1,1),
		  hlavni_chodba = 3, 
		  bruna = 12,
             nemecka_stola = 0),
    r1990 = list(predsin = c(3, 4, 2, 4, 3, 4, 6, 2, 6, 5, 3, 2, 6, 6, 2, 4, 3,  2, 3, 5, 2,1,1,1,1,1,1,1,1,1,1,1),
		  obri_hrnce = c(2,6,14,14,8,4,5,5,7,3,8,40,2,2,6,6,1,1,1,1,1,1,1,1),
		  hlavni_chodba = c(6,1,1,1), 
		  bruna = 3,
             nemecka_stola = 0),
    r1991 = list(predsin = c(4,2,7,3,3,6,6,2,2,4,5,4,2,2,1,1,1,1,1,1,1,1,1,1,1,1),
		  obri_hrnce = NA, # 86,
		  hlavni_chodba = 0, 
		  bruna = 0,
             nemecka_stola = 0),
    r1992 = list(predsin = c(2,4,2,3,2,4,5,3,5,3,2,6,3,3,1,1,1,1,1,1,1,1,1,1,1,1,1),
		  obri_hrnce = c(6, 16, 2, 6, 8, 50, 2, 3, 5, 1,1,1,1,1,1,1),
		  hlavni_chodba = 10, 
		  bruna = 3,
             nemecka_stola = 0),
    r1993 = list(predsin = c(3, 2, 2, 3, 6, 2, 4,1,1,1,1,1,1,1,1,1),
		  obri_hrnce = c(2, 3, 11, 3, 3, 2, 7, 2,1,1,1,1),
		  hlavni_chodba = 10, 
		  bruna = 5,
             nemecka_stola = 0),
   r1994 = list(predsin = c(2, 2, 2, 4, 6, 3, 6, 2, 5, 4, 2, 6, 2, 5,1,1,1,1,1,1,1,1),
		  obri_hrnce = c(13,7,6,12,2,8,2,4,4,4,2,3,48,1,1,1,1,1,1),
		  hlavni_chodba = c(2,1,1,1,1,1,1,1,1), 
		  bruna = 3,
             nemecka_stola = 0),
  r1995 = list(predsin = c(3,3,3,2,9,6,6,4,2,2,5,4,2,4,4,5, 4,4,7,3,4,4,4,4,2,1,1,1,1),
	  obri_hrnce = c(4,12,9,7,2,19,4,2,5,3,75,3,7,1,1,1,1),
	  hlavni_chodba = c(3,2,5,2,5,2,1,1,1,1,1,1,1,1,1,1,1,1,1,1,1,1,1,1,1,1,1,1,1,1,1,1,1,1,1,1,1,1,1), 
	  bruna = c(5,4,1,1,1,1,1,1,1,1),
       nemecka_stola = 0),
  r1996 = list(predsin = NA, # 64,
	  obri_hrnce = NA, # 170,
	  hlavni_chodba = NA, # 72,
	  bruna = 0,
       nemecka_stola = 0),
  r1997 = list(predsin = c(2,3,3,4,4,11,8,7,8,2,3,5,6,1,1,1,1,1,1,1,1,1,1,1,1,1),
	  obri_hrnce = c(14,3,17,5,2,6,6,8,2,85,4,5,4,1,1,1,1,1,1,1,1,1,1,1),
	  hlavni_chodba = c(2,4,5,1,1,1,1,1,1,1,1,1,1,1,1,1,1,1,1,1,1,1,1,1,1,1,1,1),
	  bruna = 4,
          nemecka_stola = 0),
  r1998 = list(predsin = c(9,4,4,4,8,5,5,2,8,3,2,4,2,5,5,5,6,5,1,1,1,1,1,1,1,1,1,1),
	  obri_hrnce = c(12,11,15,2,2,17,12,2,2,8,7,2,9,80,2,3,3,5,2,1,1,1,1,1,1,1,1),
	  hlavni_chodba = c(2,4,5,1,1,1,1,1,1,1,1,1,1,1,1,1,1,1,1,1,1,1,1,1,1,1,1,1),
	  bruna = c(4,2,1,1,1,1,1,1,1,1),
          nemecka_stola = 0),
  r1999 = list(predsin = c(3,2,3,2,7,4,9,7,4,4,2,4,2,5,2,1,1,1,1,1,1,1,1,1,1,1,1),
	  obri_hrnce = c(2,6,14,9,5,12,32,2,4,7,3,3,3,2,7,16,5,3,2,120,11,2,1,1,1,1,1,1,1),
	  hlavni_chodba = c(2,2,2,10,8,4,2,3,3,2,2,4,1,1,1,1,1,1,1,1,1,1,1,1,1,1,1,1,1,1,1,1,1,1,1,1,1,1,1,1,1,1,1,1,1,1,1,1,1),
	  bruna = 6,
          nemecka_stola = 0),
  r2000 = list(predsin = c(5,2,8,7,4,5,6,8,2,4,3,3,3,2,1,1,1,1,1,1,1,1,1,1,1,1,1),
	  obri_hrnce = c(16,6,20,25,9,6,6,20,6,3,3,65,5,16,5,2,1,1,1,1,1,1,1,1,1,1,1,1),
	  hlavni_chodba = c(10,12,5,2,5,2,1,1,1,1,1,1,1,1,1,1,1,1,1,1,1,1,1,1,1,1,1,1,1,1,1,1,1,1,1,1,1,1,1,1,1,1,1,1,1,1,1,1,1,1,1,1,1,1,1),
	  bruna = c(1,1,1,1),
          nemecka_stola = 0),
  r2001 = list(predsin = c(4,2,4,14,2,5,2,2,2,2,2,3,3,1,1,1,1,1,1,1,1,1,1,1,1,1,1),
	  obri_hrnce = c(10,30,8,16,28,5,11,13,10,8,3,80,3,4,13,9,1,1,1,1),
	  hlavni_chodba = c(8,5,2,1,1,1,1,1,1,1,1,1,1,1,1,1,1,1,1,1),
	  bruna = 1,
          nemecka_stola = 0),
  r2002 = list(predsin = c(2,6,3,4,3,4,7,7,2,6,10,7,8,2,5,4,2,2,3,3,2,4,3,2,2,2,3,1,1,1,1,1,1,1,1,1,1,1),
	  obri_hrnce = c(11,9,30,30,19,12,6,2,2,5,8,8,5,13,35,2,7,3,5,120,25,15,3,1,1,1,1,1,1,1,1,1,1,1,1,1,1),
	  hlavni_chodba = c(2,6,2,2,3,2,2,2,2,5,3,2,3,4,4,2,2,2,5,2,1,1,1,1,1,1,1,1,1,1,1,1,1,1,1,1,1,1,1,1,1,1,1,1,1,1,1,1,1,1,1,1,1,1,1,1,1,1,1,1,1,1,1,1,1,1,1,1,1,1,1,1,1,1,1,1,1,1,1,1,1,1,1,1,1,1,1,1,1,1,1,1,1,1,1,1,1,1,1,1,1,1,1,1,1,1,1,1,1,1),
	  bruna = 6,
          nemecka_stola = 0),
  r2003 = list(predsin = c(6,3,8,2,7,2,2,7,6,7,5,3,9,3,4,5,4,3,2,5,2,2,2,3,3,1,1,1,1,1,1,1,1,1,1,1,1,1),
	  obri_hrnce = c(2,2,45,14,20,20,4,4,2,25,9,14,6,3,100,18,8,15,1,1,1,1,1,1,1,1,1,1,1),
	  hlavni_chodba = c(8,5,2,1,1,1,1,1,1,1,1,1,1,1,1,1,1,1,1,1,1,1,1,1,1,1,1,1,1,1,1,1,1,1,1,1,1,1,1,1,1,1,1,1,1,1,1,1,1,1,1,1,1,1,1,1,1,1,1,1,1,1,1,1,1,1,1,1,1,1,1,1,1,1,1,1,1,1,1,1,1,1,1,1,1,1,1,1,1,1,1,1,1,1,1,1,1,1,1,1,1,1,1,1,1,1,1,1,1,1,1,1,1,1,1,1,1,1,1,1,1,1,1,1,1,1,1,1,1,1,1,1,1,1,1,1,1,1,1,1,1,1,1,1,1,1,1),
	  bruna = 8,
          nemecka_stola = 0),
  r2004 = list(predsin = c(2,2,3,4,4,3,7,6,2,2,4,3,2,3,2,4,5,6,1,1,1,1,1,1,1,1),
	  obri_hrnce = c(30,8,40,8,2,4,5,9,4,6,4,4,3,3,3,14,15,6,5,1,1,1,1,1,1,1,1,1,1),
	  hlavni_chodba = c(2,6,2,5,6,9,2,2,25,2,6,2,13,2,10,4,6,2,2,1,1,1,1,1,1,1,1,1,1,1,1,1,1,1,1,1,1,1,1,1,1,1,1,1,1,1,1,1,1,1,1,1,1,1,1,1,1,1,1,1,1,1,1,1,1,1,1,1,1,1,1,1,1,1,1,1,1,1,1,1,1,1,1,1,1,1,1,1,1,1,1,1,1,1,1),
	  bruna = 14,
          nemecka_stola = 0),
  r2005 = list(predsin = c(2,2,3,2,4,8,6,6,2,8,4,5,2,8,2,3,3,2,7,1,1,1,1,1,1),
	  obri_hrnce = c(18,55,4,14,30,6,3,5,16,3,6,7,6,7,80,18,10,4,5,20,1,1,1,1,1,1,1,1),
	  hlavni_chodba = c(44,8,11,3,2,4,4,10,6,4,5,4,2,3,3,3,1,1,1,1,1,1,1,1,1,1,1,1,1,1,1,1,1,1,1,1,1,1,1,1,1,1,1,1,1,1,1,1,1,1,1,1,1,1,1,1,1,1,1,1,1,1,1,1,1,1,1,1,1,1,1,1,1,1,1,1,1,1,1,1,1,1,1,1,1,1,1,1,1,1,1,1,1,1,1,1,1),
	  bruna = 13,
          nemecka_stola = 0),
  r2006 = list(predsin = c(5,13,3,3,3,10,7,7,9,10,5,4,3,3,2,3,5,3,2,3,3,1,1,1,1,1,1,1,1,1,1,1,1,1),
	  obri_hrnce = c(14,18,2,4,2,9,1,2,12,8,6,60,7,2,1,1,1,1,1),
	  hlavni_chodba = c(4,17,9,5,32,24,2,13,4,2,3,4,5,2,3,4,5,5,8,4,3,2,4,50,30,7,4,12,60,2,8,5,8,6,2,2,3,2,3,2,2,1,1,1,1,1,1,1,1,1,1,1,1,1,1,1,1,1,1,1,1,1,1,1,1,1,1,1,1,1,1,1,1,1,1,1,1,1,1,1,1,1,1,1,1,1,1,1,1,1,1,1,1,1,1,1,1,1,1),
	  bruna = 2,
          nemecka_stola = 0),
  r2007 = list(predsin = c(2,2,2,5,6,6,2,10,2,10,4,5,2,5,5,8,2,7,2,3,8,5,6,3,2,4,2,1,1,1,1,1,1,1,1,1,1,1,1,1,1),
	  obri_hrnce = c(8,14,32,4,8,12,11,38,25,7,12,3,4,26,5,13,30,30,7,14,41,9,4,3,4,6,8,23,18,2,6,4,1,1,1,1,1,1,1,1,1,1,1,1,1,1,1),
	  hlavni_chodba = c(6,4,11,2,2,2,12,2,3,3,2,2,26,4,4,5,4,2,5,7,4,18,21,10,5,8,3,3,2,3,2,3,2,1,1,1,1,1,1,1,1,1,1,1,1,1,1,1,1,1,1,1,1,1,1,1,1,1,1,1,1,1,1,1,1,1,1,1,1,1,1,1,1,1,1,1,1,1,1,1,1,1,1,1,1,1,1,1,1,1,1,1,1,1,1,1,1,1,1,1,1,1,1,1,1,1,1,1,1,1,1),
	  bruna = 2,
          nemecka_stola = 0),
  r2008 = list(predsin = c(2,4,2,4,2,2,3,6,4,5,22,8,10,6,4,16,11,3,2,7,2,2,10,4,12,10,4,8,9,2,2,2,5,5,3,3,3,2,7,2,15,5,4,8,5,2,5,2,1,1,1,1,1,1,1,1,1,1,1,1,1,1,1,1,1),
	  obri_hrnce = c(2,8,9,18,103,3,26,15,13,26,60,28,10,41,7,9,11,11,16,15,3,7,3,18,20,7,3,9,111,5,4,19,25,20,20,1,1,1,1,1,1,1,1,1,1,1,1,1,1,1,1,1,1,1,1,1,1,1,1,1,1,1,1),
	  hlavni_chodba = c(2,5,9,5,3,3,4,6,3,3,3,3,7,5,5,5,10,12,12,8,11,1,1,1,1,1,1,1,1,1,1,1,1,1,1,1,1,1,1,1,1,1,1,1,1,1,1,1,1,1,1,1,1,1,1,1,1,1,1,1,1,1,1,1,1,1,1,1,1,1,1,1,1,1,1,1,1,1,1,1,1,1,1,1,1,1,1,1,1,1,1,1,1,1,1,1,1,1,1,1,1,1,1,1,1,1,1,1,1,1,1,1,1,1,1,1,1,1,1,1,1,1,1),
	  bruna = 8,
          nemecka_stola = 0),
  r2009 = list(predsin = c(2,5,3,3,4,20,12,16,12,5,8,5,4,15,4,6,5,3,8,7,5,4,2,2,18,2,7,3,2,2,4,2,9,8,6,1,1,1,1,1,1,1,1,1,1,1,1,1,1),
	  obri_hrnce = c(9,10,4,55,12,28,39,11,3,5,20,8,10,8,10,5,26,9,2,6,3, 140,13,24,33,4,1,1,1,1,1,1,1,1,1,1,1,1,1),
	  hlavni_chodba = c(11,19,6,2,3,5,2,27,3,2,20,2,5,3,4,19,5,6,5,39,4,9,10,4,7,2,3,2,2,15,2,2,14,4,3,2,3,8,10,3,13,20,10,10,16,2,14,2,18,7,12,2,22,2,1,1,1,1,1,1,1,1,1,1,1,1,1,1,1,1,1,1,1,1,1,1,1,1,1,1,1,1,1,1,1,1,1,1,1,1,1,1,1,1,1,1,1,1,1,1,1,1,1,1,1,1,1,1,1,1,1,1,1,1,1,1,1,1,1,1,1,1,1,1,1,1),
	  bruna = 0,
          nemecka_stola = 0),
  r2010 = list(predsin = c(2,7,4,2,2,4,8,7,12,8,13,6,2,14,2,2,6,8,5,4,6,5,4,6,5,9,3,3,4,1,1,1,1,1,1,1,1,1,1,1,1,1,1,1,1,1,1),
	  obri_hrnce = c(2,40,10,19,2,23,7,18,6,17,24,85,7,3,25,13,2,10,8,1,1,1,1,1,1,1,1,1,1,1,1,1,1),
	  hlavni_chodba = c(18,10,114,28,11,8,2,16,8,2,2,3,3,5,18,7,7,3,3,3,32,3,2,4,5,4,36,21,3,11,13,2,2,12,9,5,19,9,22,35,3,23,9,2,2,3,2,1,1,1,1,1,1,1,1,1,1,1,1,1,1,1,1,1,1,1,1,1,1,1,1,1,1,1,1,1,1,1,1,1,1,1,1,1,1,1,1,1,1,1,1,1,1,1,1,1,1,1,1,1,1,1,1,1,1,1,1,1,1,1,1,1,1,1,1,1,1,1,1,1,1,1,1,1,1,1,1,1,1,1,1,1,1,1,1,1,1,1,1,1,1,1,1,1,1,1,1,1,1,1,1,1,1,1,1,1,1,1),
	  bruna = 1,
          nemecka_stola = 0),
  r2011 = list(predsin = c(2,5,2,7,4,2,2,2,4,4,8,2,5,7,16,8,3,2,9,11,3,14,2,2,2,31,7,3,3,2,5,4,5,3,3,3,7,5,2,4,1,1,1,1,1,1,1,1,1,1,1,1,1,1,1),
	  obri_hrnce = c(9,75,20,37,8,12,11,8,10,8,7,3,23,37,2,6,100,14,21,41,13,2,8,4,5,3,11,1,1,1,1,1,1,1,1,1),
	  hlavni_chodba = c(20,2,3,9,7,7,2,15,24,3,73,2,8,17,13,2,3,3,2,2,14,7,2,5,4,2,2,5,6,4,2,2,2,2,10,2,6,11,13,30,3,4,6,18,8,3,7,3,2,3,9,2,3,5,2,2,2,2,2,1,1,1,1,1,1,1,1,1,1,1,1,1,1,1,1,1,1,1,1,1,1,1,1,1,1,1,1,1,1,1,1,1,1,1,1,1,1,1,1,1,1,1,1,1,1,1,1,1,1,1,1,1,1,1,1,1,1,1,1,1,1,1,1,1,1,1,1,1,1,1,1,1,1,1,1,1,1,1,1,1,1,1,1,1,1,1,1,1,1,1,1,1,1,1,1,1,1,1,1,1,1,1,1,1,1,1,1,1,1,1,1,1,1,1,1,1,1,1,1,1),
	  bruna = 5,
          nemecka_stola = 0),
  r2012 = list(predsin = c(2,2,10,2,5,2,16,17,19,11,4,12,3,6,5,2,4,4,27,4,5,5,5,7,4,12,5,4,7,1,1,1,1,1,1,1,1,1,1,1,1),
	  obri_hrnce = c(15,3,9,19,13,8,4,5,4,16,14,15,20,8,3,2,5,96,2,16,11,3,15,1,1,1,1),
	  hlavni_chodba = c(23,6,2,17,68,13,58,6,42,4,16,6,13,8,11,3,2,2,6,5,3,4,2,6,15,10,2,5,5,7,2,3,2,2,3,10,20,4,10,8,12,15,15,2,2,4,7,7,2,2,13,2,2,5,22,16,7,10,5,4,2,2,8,2,4,2,2,3,2,2,3,2,5,2,7,2,3,2,2,2,2,2,2,2,1,1,1,1,1,1,1,1,1,1,1,1,1,1,1,1,1,1,1,1,1,1,1,1,1,1,1,1,1,1,1,1,1,1,1,1,1,1,1,1,1,1,1,1,1,1,1,1,1,1,1,1,1,1,1,1,1,1,1,1,1,1,1,1,1,1,1,1,1,1,1,1,1,1,1,1,1,1,1,1,1,1,1,1,1,1,1,1,1,1,1,1,1,1,1,1,1,1,1,1,1,1,1,1,1,1,1,1,1,1,1,1,1,1,1,1,1,1,1,1,1,1,1,1,1,1,1,1,1,1,1,1,1,1,1,1,1,1,1,1,1,1,1,1,1,1,1,1,1,1,1,1,1,1,1,1,1,1),
	  bruna = 1,
          nemecka_stola = 0),
  r2013 = list(predsin = c(2,2,5,4,3,2,4,11,11,12,6,2,2,8,2,10,5,10,4,3,2,2,2,4,6,4,6,8,4,3,4,2,9,6,2,6,1,1,1,1,1,1,1,1,1,1,1,1,1,1,1,1,1,1,1,1,1,1,1,1),
	  obri_hrnce = c(4,12,5,102,15,58,38,13,2,12,6,34,13,6,4,9,2,6,18,3,105,2,6,32,14,2,1,1,1,1,1,1,1,1,1,1,1,1,1,1,1),
	  hlavni_chodba = c(10,15,18,10,17,27,2,5,2,2,2,2,8,20,3,3,4,2,2,2,3,2,3,3,29,2,11,4,3,2,30,2,11,12,3,2,2,2,2,9,9,3,3,3,4,3,2,2,5,2,6,3,3,3,2,2,2,2,2,2,2,2,4,2,4,2,2,1,1,1,1,1,1,1,1,1,1,1,1,1,1,1,1,1,1,1,1,1,1,1,1,1,1,1,1,1,1,1,1,1,1,1,1,1,1,1,1,1,1,1,1,1,1,1,1,1,1,1,1,1,1,1,1,1,1,1,1,1,1,1,1,1,1,1,1,1,1,1,1,1,1,1,1,1,1,1,1,1,1,1,1,1,1,1,1,1,1,1,1,1,1,1,1,1,1,1,1,1,1,1,1,1,1,1,1,1,1,1,1,1,1,1,1,1,1,1,1,1,1,1,1,1,1,1,1,1,1,1,1,1,1,1,1,1,1,1,1,1,1,1,1,1,1,1,1,1,1,1,1,1,1,1,1,1,1,1,1,1,1,1,1,1,1,1,1,1,1,1,1,1,1,1,1,1,1,1,1,1,1,1,1,1,1,1,1,1,1,1,1,1,1,1,1,1,1,1,1,1,1),
	  bruna = 5,
          nemecka_stola = 3),
  r2014 = list(predsin = c(4,3,5,4,2,4,2,3,6,4,7,13,2,7,2,2,10,14,4,2,6,2,12,2,11,2,6,9,2,5,5,3,17,4,8,6,17,8,4,7,2,18,4,9,4,4,3,5,6,1,1,1,1,1,1,1,1,1,1,1,1,1,1,1,1,1,1,1,1),
	  obri_hrnce = c(2,6,13,9,10,4,24,81,3,125,17,4,5,13,9,7,4,4,5,6,17,51,35,10,40,23,9,130,13,7,37,44,2,20,9,6,2,1,1,1,1,1,1,1),
	  hlavni_chodba = c(2,3,2,2,5,4,11,5,8,18,12,7,3,2,5,6,2,4,2,5,2,2,2,3,2,2,2,14,4,2,2,2,2,2,2,2,3,2,4,2,10,4,9,5,6,3,2,5,2,18,2,2,6,19,16,2,2,2,7,2,2,3,5,8,2,2,4,3,6,7,2,3,2,2,1,1,1,1,1,1,1,1,1,1,1,1,1,1,1,1),
	  bruna = 13,
          nemecka_stola = 2),
  r2015 = list(predsin = c(2,6,4,6,2,5,15,13,9,2,2,6,5,3,3,3,11,2,3,4,7,2,3,4,7,2,3,10,5,3,7,7,7,3,7,8,9,4,6,15,8,18,3,9,8,3,9,2,5,3,2,3,2,8,1,1,1,1,1,1,1,1,1,1,1,1,1,1,1,1,1,1,1,1),
	  obri_hrnce = c(11,102,28,13,18,5,7,6,7,8,55,42,17,13,3,6,9,7,10,2,7,7,16,5,2,2,47,17,22,27,8,3,2,2,3,19,3,5,7,116,8,7,11,35,25,17,7,1,1,1,1,1,1,1,1,1,1,1,1,1,1,1,1,1,1,1,1,1),
	  hlavni_chodba = c(19,15,2,4,3,3,3,3,6,4,3,11,3,5,3,2,6,3,3,5,2,2,2,2,2,2,3,2,2,2,2,7,5,2,5,3,6,2,6,5,5,12,3,3,5,4,5,2,8,2,2,2,2,2,2,2,2,2,5,7,1,1,1,1,1,1,1,1,1,1,1,1,1,1,1,1,1,1,1,1,1,1,1,1,1,1,1,1,1,1,1,1,1,1,1,1,1,1,1,1,1,1,1,1,1,1,1,1,1,1,1,1,1,1,1,1,1,1,1,1,1,1,1,1,1,1,1,1,1,1,1,1,1,1,1,1,1,1,1,1,1,1,1,1,1,1,1,1,1,1,1,1,1,1,1,1,1,1,1,1,1,1,1,1,1,1,1,1,1,1,1,1,1,1,1,1,1,1,1,1,1,1,1,1,1,1,1,1,1,1,1,1,1,1,1,1,1,1,1,1,1,1,1,1,1,1,1,1,1,1,1,1,1,1,1,1,1,1,1,1,1,1),
	  bruna = c(4,7,2,3,1,1,1,1,1),
          nemecka_stola = 5),
  r2016 = list(predsin = c(6,10,5,5,7,7,6,4,4,2,4,5,6,3,4,2,3,3,4,2,5,2,3,5,4,3,6,5,7,15,7,8,3,11,3,6,4,8,3,11,5,4,6,3,7,5,2,6,2,11,3,2,1,1,1,1,1,1,1,1,1,1,1,1,1,1,1,1,1,1,1,1,1,1),
	  obri_hrnce = c(2,11,54,17,4,24,6,16,50,5,7,5,17,9,21,2,28,8,15,4,28,17,3,4,3,4,52,7,73,2,2,4,33,51,4,12,36,9,6,5,4,96,11,2,2,8,8,2,4,16,23,3,23,29,31,4,4,2,1,1,1,1,1,1,1,1,1,1,1,1,1,1,1,1,1),
	  hlavni_chodba = c(32,2,2,3,2,3,2,10,9,8,12,70,3,2,8,14,4,2,13,2,3,2,3,2,4,2,8,2,6,6,5,5,3,3,2,2,3,3,4,3,3,3,2,5,4,2,2,2,8,8,2,2,3,2,8,4,2,6,6,2,2,2,2,2,3,7,2,2,2,2,1,1,1,1,1,1,1,1,1,1,1,1,1,1,1,1,1,1,1,1,1,1,1,1,1,1,1,1,1,1,1,1,1,1,1,1,1,1,1,1,1,1,1,1,1,1,1,1,1,1,1,1,1,1,1,1,1,1,1,1,1,1,1,1,1,1,1,1,1,1,1,1,1,1,1,1,1,1,1,1,1,1,1,1,1,1,1,1,1,1,1,1,1,1,1,1,1,1,1,1,1,1,1,1,1,1,1,1,1,1,1,1,1,1,1,1,1,1,1,1,1,1,1,1,1,1,1,1,1,1,1,1,1,1,1,1,1,1,1,1,1),
	  bruna = c(6,2,2,2,2,1,1,1,1),
          nemecka_stola = 3)

)


nakresli.ciary = function(meno = "priemer"){
  dat = get(meno)
  lims = range(dat, na.rm=T)
  plot(1, type = "n", xlim = c(1,nrow(dat)), ylim = lims, xlab="rok", ylab = meno)
  for(i in 1:ncol(dat)){
    lines(dat[,i], col = i)
  }
  if(!is.null(colnames(dat)))  legend("topleft", legend=colnames(dat), fill = 1:ncol(dat))
}

nakresli.regresiu = function(nezavisla, zavisla, ...){
	args = list(...)
	if((!"xlab" %in% names(args))) xlab = deparse(substitute(nezavisla))
	if((!"ylab" %in% names(args))) ylab = deparse(substitute(zavisla))
  plot(nezavisla, zavisla, ...)
  reg = lm(zavisla ~ nezavisla)
  abline(reg)
  mtext(paste("slope =", round(summary(reg)$coefficients[2,1], 3), ", p =",round(summary(reg)$coefficients[2,4], 3)), 3, 1)
}

klastre = data.frame(priemer = unlist(lapply(s, FUN = function(x) mean(unlist(x), na.rm=T))),
                     odchylka = unlist(lapply(s, FUN = function(x) sd(unlist(x), na.rm=T))),
                     velkost = unlist(lapply(s, FUN = function(x) max(unlist(x), na.rm=T))),
                     pocet = unlist(lapply(s, FUN = function(x) sum(unlist(x) > 0, na.rm=T))),
                     stred = unlist(lapply(s, FUN = function(x) median(unlist(x), na.rm=T))),
                     soliterni = unlist(lapply(s, FUN = function(x) sum(unlist(sapply(unlist(x) == 1, isTRUE)), na.rm=T) / sum(unlist(x)))),
                     stabilita = unlist(lapply(s,FUN = function(x) sum(unlist(x[c(3,4)]), na.rm=T) / sum(unlist(x), na.rm=T))),
                     soliterni.stabilni = unlist(lapply(s,FUN = function(x) sum(sapply(unlist(x[c(3,4)]) == 1, isTRUE)) / sum(unlist(x[c(3,4)]), na.rm=T))),
                     soliterni.nestabilni = unlist(lapply(s,FUN = function(x) sum(sapply(unlist(x[c(1,2,5)]) == 1, isTRUE)) / sum(unlist(x[c(1,2,5)]), na.rm=T))),
                     priemer.non1 = unlist(lapply(s, FUN = function(x) mean(unlist(x)[sapply(unlist(x) > 1, isTRUE)], na.rm=T))),
                     odchylka.non1 = unlist(lapply(s, FUN = function(x) sd(unlist(x)[sapply(unlist(x) > 1, isTRUE)], na.rm=T))),
                     stred.non1 = unlist(lapply(s, FUN = function(x) median(unlist(x)[sapply(unlist(x) > 1, isTRUE)], na.rm=T))),
                     Q1.non1 = unlist(lapply(s, FUN = function(x) quantile(unlist(x)[sapply(unlist(x) > 1, isTRUE)], na.rm=T, probs = .25))),
                     Q3.non1 = unlist(lapply(s, FUN = function(x) quantile(unlist(x)[sapply(unlist(x) > 1, isTRUE)], na.rm=T, probs = .75))),
                     awssi = awssi$awssi.till.survey[-c(1,nrow(awssi))],
                     den = awssi$winter.till.survey[-c(1,nrow(awssi))],
                     netopiere = read.table("Data/BS1977-2018.txt", sep = "\t", header=T)[1:40,druh]
                       )
write.table(klastre, file = paste0("Data/klastre", druh, ".txt"), sep = "\t", row.names = F)


klastre.na = na.omit(klastre)


vyber.model = function(zavisla, dat = klastre.na){
  plny.model = lm(zavisla ~ (log(netopiere,10) + awssi + den)^2, dat)
  naj.model = step(plny.model, trace = F)
  cat("\n\n##########  ", deparse(substitute(zavisla)), "  ##########", file = "Results/najmodel-summary.txt", append=TRUE)
  capture.output(summary(naj.model), file = "Results/najmodel-summary.txt", append=TRUE)
  res = rep(NA, length(coef(plny.model))+4)
  ktore = match(names(naj.model$coefficients), names(plny.model$coefficients))+2
  p.stars = symnum(summary(naj.model)$coefficients[,4], corr = FALSE, na = FALSE, 
         cutpoints = c(0, 0.001, 0.01, 0.05, 0.1, 1), 
         symbols = c("***", "**", "*", ".", " "))
  res[c(1:2, length(res)-1)] = c(deparse(substitute(zavisla)), round(AIC(plny.model),2), round(AIC(naj.model),2))
  res[ktore] = paste(round(coef(naj.model),2), p.stars)
  res[length(res)] = deparse(naj.model$call, width.cutoff = 120)
  names(res) = c("Premenna", "AIC0", names(plny.model$coefficients), "AIC*", "Call")
  return(res)
}

cat("######  Vybrane najlepsie modely  ######", file = "Results/najmodel-summary.txt")
res = NULL
res = rbind(res, 
            with(klastre.na, vyber.model(priemer)),
            with(klastre.na, vyber.model(odchylka)),
            with(klastre.na, vyber.model(pocet)),
            with(klastre.na, vyber.model(stred)),
            with(klastre.na, vyber.model(velkost)),
            with(klastre.na, vyber.model(stabilita)),
            with(klastre.na, vyber.model(soliterni)),
            with(klastre.na, vyber.model(soliterni.nestabilni)),
            with(klastre.na, vyber.model(soliterni.stabilni)),
            with(klastre.na, vyber.model(priemer.non1)),
            with(klastre.na, vyber.model(odchylka.non1)),
            with(klastre.na, vyber.model(stred.non1))
            )
write.table(res, file = "Results/najmodel.txt", sep="\t", quote = F, row.names = F)


for(i in c("RColorBrewer", "lme4")){
  if(!require(i, character.only = T)){
    install.packages(i, dependencies = T)
    library(i, character.only = T)
  }
}

druh = "Mm"
paleta = "RdYlBu"
# nacitat pocty zvierat
N = read.table("Data/BS1977-2018.txt", sep = "\t", header=T)[,c("rok",druh)]
colnames(N)[2] = "bats"
N$log.bats = log(N$bats, 10)

# nacitat velkosti klastrov do stlpcov
source(paste0("Data/Strapce", druh, ".r"))
s.long = do.call(rbind, lapply(s, stack))
s.long$rok = substr(rownames(s.long), 2, 5)
colnames(s.long)[1:2] = c("velkost", "miesto")

# pridat pocty zvierat v rokoch
s.long = merge(s.long, N, by = "rok", all.x=T)

# redukcia iba na klastre, kde sa zvierata dotykaju
s.long = s.long[sapply(s.long$velkost > 1, isTRUE),]

fit = glmer(velkost ~ log.bats + (log.bats|miesto), s.long, family = poisson(link = "identity"))

capture.output(summary(fit), file = "Results/Mm-clusters-glmm.txt", append=F)
cat("\nFixed effects:\n", file = "Results/Mm-clusters-glmm.txt", append=T)
capture.output(fixef(fit), file = "Results/Mm-clusters-glmm.txt", append=T)
cat("\n\nRandom effects:\n", file = "Results/Mm-clusters-glmm.txt", append=T)
capture.output(ranef(fit), file = "Results/Mm-clusters-glmm.txt", append=T)
	fixed.p = fixef(fit)
	random.p = ranef(fit)[["miesto"]]
	coefs = cbind(fixed.p[1] + random.p[,1], fixed.p[2] + random.p[,2])
	rownames(coefs) = rownames(random.p)
	coefs = coefs[c(1,5,2,4,3),]  # predsin, nemecka stola, obri hrnce, bruna, hlavni chodba


fit = list()
lnL = list()
fit[["vsetko"]] = lm(velkost ~ log.bats, s.long)
lnL[["vsetko"]] = logLik(fit[["vsetko"]])
capture.output(summary(fit[["vsetko"]]), file = "Results/Mm-clusters-LM.txt", append = F)


for(i in levels(s.long$miesto)){
	cat("\n\n#########  ", i, "  ##########\n", file = "Results/Mm-clusters-LM.txt", append = T)
	fit[[i]] = lm(velkost ~ log.bats, s.long[sapply(s.long$miesto == i, isTRUE),])
	capture.output(summary(fit[[i]]), file = "Results/Mm-clusters-LM.txt", append = T)
	lnL[[i]] = logLik(fit[[i]])

}
fit[["nonGiantPots"]] = lm(velkost ~ log.bats, s.long[sapply(s.long$miesto != "obri_hrnce", isTRUE),])
lnL[["nonGiantPots"]] = logLik(fit[["nonGiantPots"]])

fit = fit[c(1,2,6,3,5,4,7)]
lnL = lnL[c(1,2,6,3,5,4,7)]

cat("\n\n#########  lnL  ##########\n", file = "Results/Mm-clusters-LM.txt", append = T)
capture.output(matrix(unlist(lnL), dimnames=list(names(lnL), "lnL")), file = "Results/Mm-clusters-LM.txt", append = T)
cat("\n\nH0 (fits in cave parts identical):", lnL[[1]][1], 
	"\nH1 (fits differ):", sum(unlist(lnL)[2:6]), 
	"\n-2 * Delta lnL:", -2*(lnL[[1]][1] - sum(unlist(lnL)[2:6])),
	"\np-value:", 1-pchisq(-2*(lnL[[1]][1] - sum(unlist(lnL)[2:6])),4),
	"\n\nH1 (fit of Giant Pots differs):", sum(unlist(lnL)[c("obri_hrnce", "nonGiantPots")]),
	"\n-2 * Delta lnL:", -2*(lnL[[1]][1] - sum(unlist(lnL)[c("obri_hrnce", "nonGiantPots")])),
	"\np-value:", 1-pchisq(-2*(lnL[[1]][1] - sum(unlist(lnL)[c("obri_hrnce", "nonGiantPots")])),1),
	file = "Results/Mm-clusters-LM.txt", append = T)


#################################
### PLOTTING  
#################################


############################################################################
############################################################################
############################################################################
####                                                                    ####
####                            Figure 1                                ####
####                                                                    ####
############################################################################
############################################################################
############################################################################

pdf("Results/Fig1-models.pdf", width=8.8, height=5)
layout(matrix(c(1,1,1,3,3, 1,1,1,3,3, 1,1,1,3,3, 2,2,2,3,3, 2,2,2,4,4, 2,2,2,4,4), ncol=6))
par(mar=c(3.5,4.15,2,1.2))
	
	druh = "Mm"
    nlsparams = unlist(lapply(strsplit(readLines(paste0("Results/", druh, "-", krivka, "-modely.txt"))[c(6,7,26,27)], " +"), FUN=function(x) as.numeric(x[2])))
    bestParams = unlist(read.table("Results/Mm-exp-greatest-likelihood1.txt", sep="\t", header=T)[1, 1:4])
	N = read.table("Data/BS1977-2018.txt", sep = "\t", header=T)[,c("rok",druh)]
	colnames(N)[2] = "bats"

	plot(N, xlab="", ylab="Number of bats", las=1)
	lines(1977:2018, unlist(sapply(1977:2018, FUN=function(x) fb(x, param = bestParams[1:2], rast = krivka))), lwd=1.5)
	lines(1977:2018, unlist(sapply(1977:2018, FUN=function(x) fb(x, param = nlsparams[1:2], rast = krivka))), lty=2, lwd=1.5)
	mtext("A", line=.5, adj=0, font=2)
	lims = par("usr")
	legend("topleft", legend = c(as.expression(bquote(italic(a) == .(round(bestParams[1],1)))),
								as.expression(bquote(italic(b) == .(round(bestParams[2],3)))),
								as.expression(bquote(italic(a[w]) == .(round(bestParams[3],1)))),
								as.expression(bquote(italic(b[w]) == .(round(bestParams[4],2)))),
								as.expression(bquote(italic(a) == .(round(nlsparams[1],1)))),
								as.expression(bquote(italic(b) == .(round(nlsparams[2],3))))
	), lty = c(1, NA, NA, NA, 2, NA), bty = "n",lwd=1.5)
druh = "Rh"
N = read.table("Data/BS1977-2018.txt", sep = "\t", header=T)[,c("rok",druh)]
nlsparams = unlist(lapply(strsplit(readLines(paste0("Results/", druh, "-", krivka, "-modely.txt"))[c(6,7,26,27)], " +"), FUN=function(x) as.numeric(x[2])))
bestParams = unlist(read.table("Results/Rh-exp-greatest-likelihood1.txt", sep="\t", header=T)[1, 1:4])
	plot(N, xlab="", ylab="", las=1, ylim=lims[3:4])
	lines(1977:2018, unlist(sapply(1977:2018, FUN=function(x) fb(x, param = bestParams[1:2], rast = krivka))),lwd=1.5)
	lines(1977:2018, unlist(sapply(1977:2018, FUN=function(x) fb(x, param = nlsparams[1:2], rast = krivka))), lty=2,lwd=1.5)
	mtext("B", line=.5, adj=0, font=2)
	legend("topleft", legend = c(as.expression(bquote(italic(a) == .(round(bestParams[1],1)))),
								as.expression(bquote(italic(b) == .(round(bestParams[2],3)))),
								as.expression(bquote(italic(a[w]) == .(round(bestParams[3],1)))),
								as.expression(bquote(italic(b[w]) == .(round(bestParams[4],2)))),
								as.expression(bquote(italic(a) == .(round(nlsparams[1],1)))),
								as.expression(bquote(italic(b) == .(round(nlsparams[2],3))))
	), lty = c(1, NA, NA, NA, 2, NA), bty = "n",lwd=1.5)
	
	# AWSSI figure

clim = read.table("Data/clim-awssi.txt", sep="\t", header=T)
clim$DATE = as.Date(clim$DATE, "%Y-%m-%d")
dat = read.table("Data/AWSSI.txt", sep = "\t", header=T)
dat$survey = as.Date(dat$survey, "%Y-%m-%d")

	with(clim, plot(AWSSI ~ DATE, type="l", las=1, xlab=""))
	with(dat, points(survey, awssi.till.survey, col="blue"))		
	mtext("C", line=.5, adj=0, font=2)
	mtext("Year", side=1, , line=-1, outer=T, cex=.7)

# Data from Msc. Thesis Rakusan https://is.muni.cz/th/pb9mu/Diplomova_prace.pdf, priloha 2
dat = data.frame(datum = c("14.11.2008","16.1.2009", "23.3.2009","11.5.2009","23.6.2009", "14.9.2009","2.11.2009","8.12.2009", "8.1.2010", "25.3.2010"), 
	predsin = c(5.5,2.1,5.96,13.6,12.56,14.3,8.2,6.05,.54,9.22), 
	obrihrnce = c(5.17,2.5,5.88,9.9,8.96,9.6,7.5, 7.4,4.46,8.9), 
	hlavnichodba = c(5.83,6.98,7.38,9.7,8.66,9.2,8.8,8.08,7.5,8.51))

dat$datum = as.Date(dat$datum, format = "%d.%m.%Y")

clim = read.table("../R191129clusters/clim-imputed.txt", header=T, sep="\t")
clim$DATE = as.Date(clim$DATE)

dat = merge(dat, clim[,c("DATE", "TAVG")], by.x = "datum", by.y = "DATE", all.x=T)

farby = rev(brewer.pal(6, paleta))[c(1,3,5)]
rozsah = as.numeric(range(dat$datum))
rozsah = c(rozsah, with(clim[as.numeric(clim$DATE) >= rozsah[1] & as.numeric(clim$DATE) <= rozsah[2],], range(TAVG)))

with(dat, plot(datum,TAVG, type="n", las=1, xlab = "", ylab = expression("Temperature (" ^"o"*"C)"), ylim = rozsah[3:4]))
lims = par("usr")
polygon(x = as.numeric(as.Date(c("2008-11-22","2008-11-22","2009-03-01","2009-03-01"))), 
	y = lims[c(3,4,4,3)], col="grey", border=NA)
polygon(x = as.numeric(as.Date(c("2009-11-03","2009-11-03","2010-03-12","2010-03-12"))), 
	y = lims[c(3,4,4,3)], col="grey", border=NA)
with(clim[as.numeric(clim$DATE) >= rozsah[1] & as.numeric(clim$DATE) <= rozsah[2],], lines(DATE, TAVG, lty = 3))
with(dat, lines(datum, predsin, col = farby[1], lwd = 1.5))
with(dat, lines(datum, obrihrnce, col = farby[2], lwd=1.5))
with(dat, lines(datum, hlavnichodba, col = farby[3], lwd=1.5))
# abline(v = as.numeric(as.Date(c("2009-02-28","2010-03-06"))), lwd=2)
legend("bottom", legend=c("Hall", "Giant Pots", "Main Corridor", "outside"), lwd = c(1.5,1.5,1.5,1),lty = c(1,1,1,3), col = c(farby,"black"), bty = "n")
mtext("D", line=.5, adj=0, font=2)
dev.off()


############################################################################
############################################################################
############################################################################
####                                                                    ####
####                            Figure 2                                ####
####                                                                    ####
############################################################################
############################################################################
############################################################################


pdf("Results/Fig2-profiles.pdf", width=15, height=6)
par(mfrow = c(2,4), mar=c(4,5,2,.5))

dat = read.table("Results/Mm-exp-greatest-likelihood1.txt", sep="\t", header=T)

druh = "Mm"
krivka = "exp"

ktore = 1:4	# pre model exp s parametrami A, B, RA, RB

mena = colnames(dat)[ktore]
df = length(ktore)
bestParams = unlist(dat[1, ktore])
# vytiahnut z ulozenych modelov
nlsparams = unlist(lapply(strsplit(readLines(paste0("Results/", druh, "-", krivka, "-modely.txt"))[c(6,7,26,27)], " +"), FUN=function(x) as.numeric(x[2])))
bestLikelihood = dat[1, "lnL"]
# limit na konfidencny interval
conf.lim = bestLikelihood - qchisq(.95,df)/2

cat("######## 95% confidence limits for likelihood parameter estimates ########\n\n", file="Results/Fig-profiles-CI.txt")
cat("######## Myotis myotis ########\n\n", file="Results/Fig-profiles-CI.txt", append=T)
for(i in 1:df){
	x = read.table(paste0("Results/Mm-exp-", switch(i, "A", "B", "RA", "RB"), ".txt"), sep="\t", header=T)
	# rozsah premennej, kde je 95% viehornodnost
	 rozsah = c(approxfun(x[x[,1]<=bestParams[i],2], x[x[,1]<=bestParams[i],1])(conf.lim),
				approxfun(x[x[,1]>=bestParams[i],2], x[x[,1]>=bestParams[i],1])(conf.lim))
	cat(switch(i, "A", "B", "RA", "RB"), round(rozsah,4), "\n", file="Results/Fig-profiles-CI.txt", append=T)				
	plot(x, type = "l", xlab = "", ylab = "", las=1, font.lab=3)
	abline(h = conf.lim, lty = 2)
	abline(v = bestParams[i], lwd = 3, col = farby[1])
	abline(v = rozsah[1], col = farby[1])
	abline(v = rozsah[2], col = farby[1])
	if(i ==1) mtext("A", line=.5, adj=0, font=2)
}


druh = "Rh"
dat = read.table("Results/Rh-exp-greatest-likelihood1.txt", sep="\t", header=T)
bestParams = unlist(dat[1, ktore])
# vytiahnut z ulozenych modelov
nlsparams = unlist(lapply(strsplit(readLines(paste0("Results/", druh, "-", krivka, "-modely.txt"))[c(6,7,26,27)], " +"), FUN=function(x) as.numeric(x[2])))
bestLikelihood = dat[1, "lnL"]
# limit na konfidencny interval
conf.lim = bestLikelihood - qchisq(.95,df)/2
cat("\n\n\n######## Rhinolophus hipposideros ########\n\n", file="Results/Fig-profiles-CI.txt", append=T)
for(i in 1:df){
	x = read.table(paste0("Results/Rh-exp-", switch(i, "A", "B", "RA", "RB"), ".txt"), sep="\t", header=T)
	# rozsah premennej, kde je 95% viehornodnost
	 rozsah = c(approxfun(x[x[,1]<=bestParams[i],2], x[x[,1]<=bestParams[i],1])(conf.lim),
				approxfun(x[x[,1]>=bestParams[i],2], x[x[,1]>=bestParams[i],1])(conf.lim))
	# pre multimodalne funkcie treba obmedzit body na vypocet limitu
	if(i == 1) rozsah[2] = approxfun(c(-614.463957103712,-616.79964355266),c(7.33181818181818, 7.42121212121212))(conf.lim)
	if(i == 2) rozsah[1] = approxfun(c(-614.463957103712,-616.79964355266),c(1.12427272727273,1.12481818181818))(conf.lim)
	cat(switch(i, "A", "B", "RA", "RB"), round(rozsah,4), "\n", file="Results/Fig-profiles-CI.txt", append=T)
	plot(x, type = "l", xlab = switch(i, "a", "b", expression(italic("a")[italic("w")]), expression(italic("b")[italic("w")])), ylab = "", las=1, font.lab=3, cex.lab=1.5)
	abline(h = conf.lim, lty = 2)
	abline(v = bestParams[i], lwd = 3, col = farby[1])
	abline(v = rozsah[1], col = farby[1])
	abline(v = rozsah[2], col = farby[1])
	if(i ==1) mtext("B", line=.5, adj=0, font=2)
}

mtext(expression("ln" * italic("L") * "(" * italic("n") * "|" * italic("t,w,d") * ")"), outer=T, side = 2, line = -1.5)
dev.off()


############################################################################
############################################################################
############################################################################
####                                                                    ####
####                            Figure 3                                ####
####                                                                    ####
############################################################################
############################################################################
############################################################################


pdf("Results/Fig3-clusters.pdf", width=8, height=5)
par(mfrow=c(2,3), mar=c(4,4,2,1))
res = read.table("Results/najmodel.txt", sep="\t", header=T, stringsAsFactors = F)
klastre = read.table("Data/klastreMm.txt", header=T, sep="\t")
with(klastre, plot(log(netopiere,10), stabilita, 
					xlab = expression("log"[10] * italic("n")), ylab = "Prop. of bats in thermally stable corr.", las=1))
	abline(a = as.numeric(strsplit(res[6,3], " ")[[1]]), b=as.numeric(strsplit(res[6,4], " ")[[1]]))
	kde = c(par("usr")[1] + .1 * diff(par("usr")[1:2]), par("usr")[4] - .1 * diff(par("usr")[3:4]))
	text(x = kde[1], y = kde[2], labels = as.expression(bquote(beta[0] == .(res[6,3])* ", " ~ beta[1] == .(res[6,4]))), adj=0)
	mtext("A", side = 3, adj = 0, line = .3, font = 2)
with(klastre, plot(log(netopiere,10), soliterni, 
					xlab = expression("log"[10] * italic("n")), ylab = "Proportion of solitary bats", las=1))
	abline(h = as.numeric(strsplit(res[7,3], " ")[[1]]))
	kde = c(par("usr")[1] + .1 * diff(par("usr")[1:2]), par("usr")[4] - .1 * diff(par("usr")[3:4]))
	text(x = kde[1], y = kde[2], labels = as.expression(bquote(beta[0] == .(res[7,3]))), adj=0)
	mtext("B", side = 3, adj = 0, line = .3, font = 2)
with(klastre, plot(log(netopiere,10), log(pocet,10),
					xlab = expression("log"[10] * italic("n")), ylab = "Number of clusters on log scale", las=1))
	abline(a = as.numeric(strsplit(res[13,3], " ")[[1]]), b=as.numeric(strsplit(res[13,4], " ")[[1]]))
	kde = c(par("usr")[1] + .1 * diff(par("usr")[1:2]), par("usr")[4] - .1 * diff(par("usr")[3:4]))
	text(x = kde[1], y = kde[2], labels = as.expression(bquote(beta[0] == .(res[13,3]) * ", " ~ beta[1] == .(res[13,4]))), adj=0)	
	mtext("C", side = 3, adj = 0, line = .3, font = 2)

with(klastre, plot(log(netopiere,10), priemer.non1, 
					xlab = expression("log"[10] * italic("n")), ylab = "Mean number of bats per cluster", las=1))
	abline(a = as.numeric(strsplit(res[10,3], " ")[[1]]), b=as.numeric(strsplit(res[10,4], " ")[[1]]))
	kde = c(par("usr")[1] + .1 * diff(par("usr")[1:2]), par("usr")[4] - .1 * diff(par("usr")[3:4]))
	text(x = kde[1], y = kde[2], labels = as.expression(bquote(beta[0] == .(res[10,3]) * ", " ~ beta[1] == .(res[10,4]))), adj=0)
	mtext("D", side = 3, adj = 0, line = .3, font = 2)
with(klastre, plot(log(netopiere,10), odchylka.non1, 
					xlab = expression("log"[10] * italic("n")), ylab = "SD of the mean number of bats per cluster",las=1))
	abline(a = as.numeric(strsplit(res[11,3], " ")[[1]]), b=as.numeric(strsplit(res[11,4], " ")[[1]]))
	kde = c(par("usr")[1] + .1 * diff(par("usr")[1:2]), par("usr")[4] - .1 * diff(par("usr")[3:4]))
	text(x = kde[1], y = kde[2], labels = as.expression(bquote(beta[0] == .(res[11,3]) * ", " ~ beta[1] == .(res[11,4]))), adj=0)	
	mtext("E", side = 3, adj = 0, line = .3, font = 2)
	
	
	farby = rev(brewer.pal(6, paleta))
	lims = c(range(s.long$log.bats), range(unlist(lapply(fit, FUN = function(x) fitted(x) ))))
	plot(1, type = "n", 
	xlim = lims[1:2], ylim = lims[3:4], 
	xlab = expression("log"[10] * italic("n")), ylab = "Predicted number of bats per cluster", las = 1)
	lines(fit[[1]]$model$log.bats, fit[[1]]$fitted.values, col = "black", lwd = 3)
	for(i in 2:6){	
		lines(fit[[i]]$model$log.bats, fit[[i]]$fitted.values, col = farby[i-1], lwd = 3)
	}
	legend("topleft",legend=c("Hall", "German Gallery", "Giant Pots", "Bruna Cave", "Main Corridor"), lwd=2, col = farby, bty = "n")
	mtext("F", side = 3, adj = 0, line = .3, font = 2)

	
dev.off()
	
